# Supplementary material for: A Homozygous Deep Intronic SNX14 Variant Activates Pseudo-Exon Inclusion in a Patient with SCAR20
Source: Genes (Basel). 2026 Mar 26;17(4):378. doi: 10.3390/genes17040378 (PMC13116672; doi:10.3390/genes17040378)
Supplement: Supplementary file 1 [file genes-17-00378-s001.zip]

Archive with 5 entries (4 files):
- Supplementary files/
- Supplementary files/SNX14 Supplementary Figure 1.tif
- Supplementary files/SNX14 Table S1.xlsx
- Supplementary files/SNX14 Video S1.m4v
- Supplementary files/Thumbs.db
