# Supplementary material for: A Homozygous Deep Intronic SNX14 Variant Activates Pseudo-Exon Inclusion in a Patient with SCAR20
Source: Genes (Basel). 2026 Mar 26;17(4):378. doi: 10.3390/genes17040378 (PMC13116672; doi:10.3390/genes17040378)
Supplement: Supplementary file 1 [file genes-17-00378-s001.zip › Supplementary files/SNX14 Table S1.xlsx]

## Sheet: Sheet1
Table S1 panel A OUTRIDER identifies SNX14 as an expression outlier in the patient compared to the rest of the cohort
hgnc Symbol	sample ID	pValue	p adjust	zScore	log2 fold change	raw counts	mean raw counts	normalized counts	mean corrected counts
SNX14	Patient	3.80x10-9	0.000535344	-5.95	-2.17	392	2400.34	524.12	2359.21
SNX14	Sample 1	0.883768	1	0.15	0.02	3303	2400.34	2398.11	2359.21
SNX14	Sample 2	0.893138	1	0.14	0.02	1701	2400.34	2392.9	2359.21
SNX14	Sample 3	0.933795	1	-0.04	-0.04	2820	2400.34	2289.42	2359.21
SNX14	Sample 4	0.957423	1	-0.01	-0.03	3624	2400.34	2303.35	2359.21
SNX14	Sample 5	0.512502	1	-0.51	-0.21	2412	2400.34	2034.35	2359.21
SNX14	Sample 6	0.925867	1	0.11	0.01	2773	2400.34	2372.88	2359.21
SNX14	Sample 7	0.92012	1	0.11	0.01	2291	2400.34	2376.42	2359.21
SNX14	Sample 8	0.964657	1	0.07	-0.01	2378	2400.34	2349.87	2359.21
SNX14	Sample 9	0.522184	1	0.54	0.16	2439	2400.34	2642.5	2359.21
SNX14	Sample 10	0.940267	1	0.09	0	1844	2400.34	2364.51	2359.21
SNX14	Sample 11	0.925486	1	-0.05	-0.05	2243	2400.34	2284.39	2359.21
SNX14	Sample 12	0.834048	1	0.2	0.04	2515	2400.34	2428.69	2359.21
SNX14	Sample 13	0.761497	1	0.27	0.07	2571	2400.34	2474.31	2359.21
SNX14	Sample 14	0.595976	1	0.45	0.13	2230	2400.34	2586.99	2359.21
SNX14	Sample 15	0.58316	1	0.47	0.14	2657	2400.34	2596.04	2359.21
SNX14	Sample 16	0.817317	1	0.22	0.05	3082	2400.34	2438.91	2359.21
SNX14	Sample 17	0.912473	1	-0.06	-0.05	2172	2400.34	2276.78	2359.21
SNX14	Sample 18	0.974022	1	0	-0.03	2778	2400.34	2312.9	2359.21
SNX14	Sample 19	0.589749	1	0.46	0.13	2399	2400.34	2591.39	2359.21
SNX14	Sample 20	0.803182	1	-0.17	-0.09	2138	2400.34	2212.97	2359.21
SNX14	Sample 21	0.805611	1	0.23	0.05	1915	2400.34	2446.68	2359.21
SNX14	Sample 22	0.879976	1	0.15	0.02	1798	2400.34	2400.84	2359.21
SNX14	Sample 23	0.927499	1	-0.04	-0.05	1972	2400.34	2285.44	2359.21
SNX14	Sample 24	0.643836	1	-0.35	-0.16	2519	2400.34	2118	2359.21
SNX14	Sample 25	0.853942	1	-0.12	-0.07	2005	2400.34	2242.56	2359.21
SNX14	Sample 26	0.997911	1	0.03	-0.02	2162	2400.34	2330.28	2359.21
SNX14	Sample 27	0.640395	1	0.4	0.11	2258	2400.34	2555.34	2359.21
SNX14	Sample 28	0.747548	1	-0.23	-0.11	2757	2400.34	2180.52	2359.21
SNX14	Sample 29	0.95318	1	-0.02	-0.04	3082	2400.34	2300.78	2359.21
SNX14	Sample 30	0.761695	1	-0.22	-0.11	2936	2400.34	2188.95	2359.21
SNX14	Sample 31	0.676765	1	-0.31	-0.14	2630	2400.34	2138.13	2359.21
SNX14	Sample 32	0.851655	1	0.18	0.03	2525	2400.34	2417.84	2359.21
SNX14	Sample 33	0.422277	1	0.66	0.21	2005	2400.34	2726.95	2359.21
SNX14	Sample 34	0.986637	1	0.02	-0.02	2337	2400.34	2320.18	2359.21
SNX14	Sample 35	0.951432	1	0.08	0	2435	2400.34	2357.71	2359.21
SNX14	Sample 36	0.457541	1	0.62	0.19	3220	2400.34	2694.8	2359.21
SNX14	Sample 37	0.819981	1	0.21	0.05	2192	2400.34	2437.55	2359.21
SNX14	Sample 38	0.423426	1	0.66	0.21	2167	2400.34	2725.66	2359.21
SNX14	Sample 39	0.289844	1	0.86	0.28	2319	2400.34	2862.23	2359.21
SNX14	Sample 40	0.401727	1	0.69	0.22	2418	2400.34	2745.23	2359.21
Table S1 panel B FRASER2 identified SNX14 as splicing outlier in the patient compared to the rest of the cohort
chromosome	start bp	end bp	width	strand	sample ID	hgnc Symbol	type	pValue	p adjust	psi Value	delta Psi	counts in sample supporting normal splicing	total counts in sample supporting aberrant splicing event
chr6	86257269	86258018	750	-	Patient	SNX14	jaccard	1.37x10-14	1.82x10-8	0	-0.99	0	73
chr6	86284097	86303296	19200	-	Sample 1	SNX14	jaccard	0.070982	1	0.62	-0.12	38	61
chr6	86246643	86251702	5060	-	Sample 2	SNX14	jaccard	0.04496	1	0.11	-0.08	36	337
chr6	86267779	86281854	14076	-	Sample 3	SNX14	jaccard	0.018915	1	0.08	0.04	38	490
chr6	86217008	86217685	678	-	Sample 4	SNX14	jaccard	0.083259	1	0.97	0.06	246	253
chr6	86267779	86275049	7271	-	Sample 5	SNX14	jaccard	0.011384	1	0.81	-0.07	175	216
chr6	86246643	86251702	5060	-	Sample 6	SNX14	jaccard	0.069848	1	0.16	0.06	94	579
chr6	86253479	86256829	3351	-	Sample 7	SNX14	jaccard	0.25957	1	0.8	-0.05	167	209
chr6	86238081	86239909	1829	-	Sample 8	SNX14	jaccard	0.034133	1	0.98	-0.02	269	275
chr6	86246643	86251702	5060	-	Sample 9	SNX14	jaccard	0.012485	1	0.17	0.09	153	912
chr6	86284097	86303296	19200	-	Sample 10	SNX14	jaccard	0.059039	1	0.84	0.14	41	49
chr6	86235956	86237979	2024	-	Sample 11	SNX14	jaccard	0.019425	1	0.94	-0.06	145	155
chr6	86259598	86267693	8096	-	Sample 12	SNX14	jaccard	0.029452	1	0.91	-0.06	98	108
chr6	86235956	86237979	2024	-	Sample 13	SNX14	jaccard	0.0045904	1	0.9	-0.09	158	176
chr6	86217778	86223517	5740	-	Sample 14	SNX14	jaccard	0.12808	1	0.76	0.11	81	106
chr6	86238081	86239909	1829	-	Sample 15	SNX14	jaccard	0.10156	1	0.98	-0.01	258	262
chr6	86267779	86281854	14076	-	Sample 16	SNX14	jaccard	0.080504	1	0.06	0.02	31	497
chr6	86223953	86224223	271	-	Sample 17	SNX14	jaccard	0.1074	1	0.95	-0.03	178	187
chr6	86275138	86277251	2114	-	Sample 18	SNX14	jaccard	0.07846	1	0.95	-0.03	209	220
chr6	86227767	86235843	8077	-	Sample 19	SNX14	jaccard	0.02889	1	0.96	-0.03	155	162
chr6	86227767	86235843	8077	-	Sample 20	SNX14	jaccard	0.0092442	1	0.94	-0.05	120	128
chr6	86235956	86237979	2024	-	Sample 21	SNX14	jaccard	0.010314	1	0.92	-0.07	122	132
chr6	86253479	86256829	3351	-	Sample 22	SNX14	jaccard	0.078823	1	0.76	-0.09	133	175
chr6	86275138	86277251	2114	-	Sample 23	SNX14	jaccard	0.033862	1	0.92	-0.05	139	151
chr6	86235956	86237979	2024	-	Sample 24	SNX14	jaccard	0.15846	1	0.97	-0.02	148	153
chr6	86277296	86281854	4559	-	Sample 25	SNX14	jaccard	0.02039	1	0.79	-0.07	165	210
chr6	86215724	86216950	1227	-	Sample 26	SNX14	jaccard	0.030282	1	0.74	-0.15	43	58
chr6	86227767	86235843	8077	-	Sample 27	SNX14	jaccard	0.019045	1	0.94	-0.05	94	100
chr6	86215724	86216950	1227	-	Sample 28	SNX14	jaccard	0.040255	1	0.85	-0.09	87	102
chr6	86253479	86256829	3351	-	Sample 29	SNX14	jaccard	0.0044531	1	0.94	0.11	264	282
chr6	86267779	86275049	7271	-	Sample 30	SNX14	jaccard	0.016852	1	0.94	0.05	230	245
chr6	86246643	86251702	5060	-	Sample 31	SNX14	jaccard	0.007558	1	0.21	0.11	116	554
chr6	86223953	86224223	271	-	Sample 32	SNX14	jaccard	0.073033	1	0.95	-0.03	201	212
chr6	86217778	86223517	5740	-	Sample 33	SNX14	jaccard	0.099758	1	0.59	-0.13	49	83
chr6	86248583	86251702	3120	-	Sample 34	SNX14	jaccard	0.050456	1	0.8	0.09	348	433
chr6	86284097	86303551	19455	-	Sample 35	SNX14	jaccard	0.061315	1	0.24	0.1	19	78
chr6	86259598	86267693	8096	-	Sample 36	SNX14	jaccard	0.043053	1	0.98	0.04	186	190
chr6	86282090	86283975	1886	-	Sample 37	SNX14	jaccard	0.030196	1	0.2	0.06	42	211
chr6	86217778	86223517	5740	-	Sample 38	SNX14	jaccard	0.039423	1	0.59	-0.15	66	111
chr6	86284097	86303551	19455	-	Sample 39	SNX14	jaccard	0.11156	1	0.22	0.08	21	94
chr6	86215724	86216950	1227	-	Sample 40	SNX14	jaccard	0.0087319	1	0.84	-0.12	72	86
Legend:
psi Value: Indicates how frequently a given splicing event occurs in the RNA, on a scale from 0 to 1.
delta Psi: Difference in percent spliced in (PSI) value between the sample and the cohort reference, reflecting the magnitude of splicing deviation.
psi: Percent Spliced In reads
